# Supplementary material for: Activity of Antioxidant Enzymes and Their Association with Lipid Profile in Mexican People without Cardiovascular Disease: An Analysis of Interactions
Source: Int J Environ Res Public Health. 2018 Nov 28;15(12):2687. doi: 10.3390/ijerph15122687 (PMC6313725; doi:10.3390/ijerph15122687)
Supplement: Supplementary file 1 [file ijerph-15-02687-s001.zip]

Archive with 2 entries (2 files):
- ijerph-384772-supplementary material (multiplicity adjustment)-edited.xlsx
- ijerph-384772-supplementary-edited.pdf
