# Supplementary material for: Activity of Antioxidant Enzymes and Their Association with Lipid Profile in Mexican People without Cardiovascular Disease: An Analysis of Interactions
Source: Int J Environ Res Public Health. 2018 Nov 28;15(12):2687. doi: 10.3390/ijerph15122687 (PMC6313725; doi:10.3390/ijerph15122687)
Supplement: Supplementary file 1 [file ijerph-15-02687-s001.zip › ijerph-384772-supplementary material (multiplicity adjustment)-edited.xlsx]

## Sheet: Hoja1
	Unadjusted Models in Table 3						Adjusted Models in Table 3					Unadjusted Models in Table 3 and Supplementary Table S1						Adjusted Models in Table 3 and Supplementary Table S1
rank	p-value	critical p-value (Benjamini-Hochberg)	still significant			rank	p-value	critical p-value (Benjamini-Hochberg)	still significant		rank	p-value	critical p-value (Benjamini–Hochberg)	still significant			rank	p-value	critical p-value (Benjamini–Hochberg)	still significant
1	<0.001	0.00333333	yes	0.00333333	<-0.05/15	1	0.013	0.00333333	no		1	0.02	0.00142857	no	0.00142857	<-0.05/35	1	0.016	0.00142857	no
2	0.019	0.00666667	no			2	0.018	0.00666667	no		2	0.043	0.00285714	no			2	0.072	0.00285714	no
3	0.061	0.01	no			3	0.041	0.01	no		3	0.109	0.00428571	no			3	0.103	0.00428571	no
4	0.1	0.0133333	no			4	0.087	0.0133333	no		4	0.111	0.00571429	no			4	0.132	0.00571429	no
5	0.143	0.0166667	no			5	0.131	0.0166667	no		5	0.145	0.00714286	no			5	0.15	0.00714286	no
6	0.428	0.02	no			6	0.162	0.02	no		6	0.183	0.00857143	no			6	0.153	0.00857143	no
7	0.49	0.0233333	no			7	0.478	0.0233333	no		7	0.186	0.01	no			7	0.171	0.01	no
8	0.574	0.0266667	no			8	0.486	0.0266667	no		8	0.191	0.0114286	no			8	0.198	0.0114286	no
9	0.575	0.03	no			9	0.631	0.03	no		9	0.192	0.0128571	no			9	0.209	0.0128571	no
10	0.662	0.0333333	no			10	0.705	0.0333333	no		10	0.207	0.0142857	no			10	0.218	0.0142857	no
11	0.662	0.0366667	no			11	0.829	0.0366667	no		11	0.272	0.0157143	no			11	0.225	0.0157143	no
12	0.664	0.04	no			12	0.833	0.04	no		12	0.319	0.0171429	no			12	0.227	0.0171429	no
13	0.696	0.0433333	no			13	0.86	0.0433333	no		13	0.437	0.0185714	no			13	0.306	0.0185714	no
14	0.818	0.0466667	no			14	0.964	0.0466667	no		14	0.448	0.02	no			14	0.315	0.02	no
15	0.964	0.05	no			15	0.983	0.05	no		15	0.495	0.0214286	no			15	0.369	0.0214286	no
											16	0.527	0.0228571	no			16	0.389	0.0228571	no
											17	0.53	0.0242857	no			17	0.428	0.0242857	no
											18	0.531	0.0257143	no			18	0.459	0.0257143	no
											19	0.543	0.0271429	no			19	0.542	0.0271429	no
											20	0.547	0.0285714	no			20	0.566	0.0285714	no
											21	0.599	0.03	no			21	0.611	0.03	no
											22	0.612	0.0314286	no			22	0.624	0.0314286	no
											23	0.615	0.0328571	no			23	0.629	0.0328571	no
											24	0.615	0.0342857	no			24	0.632	0.0342857	no
											25	0.627	0.0357143	no			25	0.64	0.0357143	no
											26	0.665	0.0371429	no			26	0.651	0.0371429	no
											27	0.726	0.0385714	no			27	0.656	0.0385714	no
											28	0.778	0.04	no			28	0.702	0.04	no
											29	0.783	0.0414286	no			29	0.718	0.0414286	no
											30	0.826	0.0428571	no			30	0.771	0.0428571	no
											31	0.845	0.0442857	no			31	0.809	0.0442857	no
											32	0.848	0.0457143	no			32	0.831	0.0457143	no
											33	0.883	0.0471429	no			33	0.837	0.0471429	no
											34	0.893	0.0485714	no			34	0.849	0.0485714	no
											35	0.944	0.05	no			35	0.887	0.05	no
